# Supplementary material for: Thrombophilia and Immune-Related Genetic Markers in Long COVID
Source: Viruses. 2023 Mar 30;15(4):885. doi: 10.3390/v15040885 (PMC10143911; doi:10.3390/v15040885)
Supplement: Supplementary file 1 [file viruses-15-00885-s001.zip]

Archive with 1 entries (1 files):
- viruses-2296122-supplementary.pdf
